# Supplementary material for: Sex-specific effects of Cre expression in Syn1Cre mice
Source: Sci Rep. 2023 Jun 20;13:10037. doi: 10.1038/s41598-023-37029-9 (PMC10281999; doi:10.1038/s41598-023-37029-9)
Supplement: Supplementary file 2 — Supplementary Table S1. [file 41598_2023_37029_MOESM2_ESM.xlsx]

## Sheet: Detailed statistics
Table 1: Detailed statistics for manuscript figures
Characterisation of neuromuscular function in Syn1Cre mice				F(df numerator, df denominator)
		Multiplicity adjusted P value reported for Post-tests
Panel a
Male Rotarod learning
Type of test	Comparison	P value	Test statistic	Degrees of Freedom
Two-way repeated measures ANOVA	Time x Genotype	0.8612	0.2499	F (3, 111)
Two-way repeated measures ANOVA	Time (main effect)	0.0164	3.568	F (3, 111)
Two-way repeated measures ANOVA	Genotype (main effect)	0.89	0.01939	F (1, 37)
Two-way repeated measures ANOVA	Subject	<0,0001	7.554	F (37, 111)
Sidak's Post-test	Day 1 Male Syn1Cre vs wild type	>0,9999	0.02152	148
Sidak's Post-test	Day 2 Male Syn1Cre vs wild type	0.9888	0.4205	148
Sidak's Post-test	Day 3 Male Syn1Cre vs wild type	0.9961	0.3187	148
Sidak's Post-test	Day 4 Male Syn1Cre vs wild type	0.9986	0.2466	148
Male Rotarod AUC
Type of test	Comparison	P value	Test statistic	Difference in means
Mann Whitney test	AUC male Syn1Cre vs wild type	0.7494	178	-2.95
Panel b
Female Rotarod learning
Type of test	Comparison	P value	Test statistic	Degrees of Freedom
Two-way repeated measures ANOVA	Time x Genotype	0.1242	1.958	F (3, 114)
Two-way repeated measures ANOVA	Time (main effect)	<0,0001	29.7	F (3, 114)
Two-way repeated measures ANOVA	Genotype (main effect)	0.3679	0.8304	F (1, 38)
Two-way repeated measures ANOVA	Subject	<0,0001	6.379	F (38, 114)
Sidak's Post-test	Day 1 Female Syn1Cre vs wild type	0.9988	0.2365	152
Sidak's Post-test	Day 2 Female Syn1Cre vs wild type	0.9934	0.3662	152
Sidak's Post-test	Day 3 Female Syn1Cre vs wild type	0.2142	1.906	152
Sidak's Post-test	Day 4 Female Syn1Cre vs wild type	0.8028	0.9699	152
Female Rotarod AUC
Type of test	Comparison	P value	Test statistic	Degrees of Freedom
Mann Whitney test	AUC female Syn1Cre vs wild type	0.211	153	67.25
Panel c
Young male Grip strength front paw
Type of test	Comparison	P value	Test statistic	Degrees of Freedom
Simple linear regression	Slopes of male Syn1Cre vs wild type	0.8189	0.05323	Dfn=1, Dfd35
Simple linear regression	Intercepts of male Syn1Cre vs wild type	0.8697	0.02729	Dfn=1, Dfd36
Panel d
Young female Grip strength front paw
Type of test	Comparison	P value	Test statistic	Degrees of Freedom
Simple linear regression	Slopes of female Syn1Cre vs wild type	0.9891	0.0001882	Dfn=1, Dfd36
Simple linear regression	Intercepts of female Syn1Cre vs wild type	0.8111	0.05792	Dfn=1, Dfd37
Panel e
Young male Grip strength four paws
Type of test	Comparison	P value	Test statistic	Degrees of Freedom
Simple linear regression	Slopes of male Syn1Cre vs wild type	0.5455	0.3727	Dfn=1, Dfd35
Simple linear regression	Intercepts of male Syn1Cre vs wild type	0.183	1.843	Dfn=1, Dfd36
Panel f
Young female Grip strength four paws
Type of test	Comparison	P value	Test statistic	Degrees of Freedom
Simple linear regression	Slopes of female Syn1Cre vs wild type	0.6458	0.2148	Dfn=1, Dfd36
Simple linear regression	Intercepts of female Syn1Cre vs wild type	0.0334	4.882	Dfn=1, Dfd37
Panel g
Syn1Cre Global activity
Type of test	Comparison	P value	Test statistic	Degrees of Freedom
Two-way ANOVA	Interaction (sex*genotype)	0.1972	1.694	F (1, 74)
Two-way ANOVA	Sex (main effect)	<0,0001	19.56	F (1, 74)
Two-way ANOVA	Genotype (main effect)	0.7354	0.115	F (1, 74)
Sidak's Post-test	Male Syn1Cre vs wild type	0.7478	0.6813	74
Sidak's Post-test	Female Syn1Cre vs wild type	0.438	1.159	74
Panel h
Syn1Cre Locomotion speed
Type of test	Comparison	P value	Test statistic	Degrees of Freedom
Two-way ANOVA	Interaction (sex*genotype)	0.1964	1.699	F (1, 74)
Two-way ANOVA	Sex (main effect)	<0,0001	19.39	F (1, 74)
Two-way ANOVA	Genotype (main effect)	0.7367	0.1139	F (1, 74)
Sidak's Post-test	Male Syn1Cre vs wild type	0.746	0.6841	74
Sidak's Post-test	Female Syn1Cre vs wild type	0.4379	1.159	74
Exploratory and anxiety-like behaviour in Syn1Cre mice				F(df numerator, df denominator)
		Multiplicity adjusted P value reported for Post-tests
Panel a
Open field global activity
Type of test	Comparison	P value	Test statistic	Degrees of Freedom
Two-way ANOVA	Interaction (sex*genotype)	0.6223	0.2447	F (1, 75)
Two-way ANOVA	Sex (main effect)	0.0013	11.25	F (1, 75)
Two-way ANOVA	Genotype (main effect)	<0,0001	17.14	F (1, 75)
Sidak's Post-test	Male Syn1Cre vs wild type	0.0034	3.258	75
Sidak's Post-test	Female Syn1Cre vs wild type	0.0227	2.593	75
Panel b
Open field locomotion speed
Type of test	Comparison	P value	Test statistic	Degrees of Freedom
Two-way ANOVA	Interaction (sex*genotype)	0.6232	0.2434	F (1, 75)
Two-way ANOVA	Sex (main effect)	0.0014	11.06	F (1, 75)
Two-way ANOVA	Genotype (main effect)	<0,0001	17.04	F (1, 75)
Sidak's Post-test	Male Syn1Cre vs wild type	0.0035	3.249	75
Sidak's Post-test	Female Syn1Cre vs wild type	0.0232	2.585	75
Panel c
Open field rearing counts
Type of test	Comparison	P value	Test statistic	Degrees of Freedom
Two-way ANOVA	Interaction (sex*genotype)	0.7567	0.09665	F (1, 75)
Two-way ANOVA	Sex (main effect)	0.3439	0.9071	F (1, 75)
Two-way ANOVA	Genotype (main effect)	<0,0001	17.68	F (1, 75)
Sidak's Post-test	Male Syn1Cre vs wild type	0.0044	3.174	75
Sidak's Post-test	Female Syn1Cre vs wild type	0.0141	2.77	75
Panel d
Open field Centre ambulation
Type of test	Comparison	P value	Test statistic	Degrees of Freedom
Two-way ANOVA	Interaction (sex*genotype)	0.0211	5.553	F (1, 75)
Two-way ANOVA	Sex (main effect)	0.0066	7.801	F (1, 75)
Two-way ANOVA	Genotype (main effect)	0.0799	3.152	F (1, 75)
Sidak's Post-test	Male Syn1Cre vs wild type	0.0096	2.905	75
Sidak's Post-test	Female Syn1Cre vs wild type	0.8979	0.4134	75
Panel e
Non-aversive arena Centre ambulation
Type of test	Comparison	P value	Test statistic	Degrees of Freedom
Two-way ANOVA	Interaction (sex*genotype)	0.536	0.3867	F (1, 74)
Two-way ANOVA	Sex (main effect)	0.0176	5.896	F (1, 74)
Two-way ANOVA	Genotype (main effect)	0.2965	1.105	F (1, 74)
Sidak's Post-test	Male Syn1Cre vs wild type	0.9433	0.3042	74
Sidak's Post-test	Female Syn1Cre vs wild type	0.4241	1.182	74
Spatial reference memory and working memory of Syn1Cre mice				F(df numerator, df denominator)
		Multiplicity adjusted P value reported for Post-tests
Panel a
Y-maze Maximum alternations
Type of test	Comparison	P value	Test statistic	Degrees of Freedom
Two-way ANOVA	Interaction (sex*genotype)	0.6	0.2773	F (1, 74)
Two-way ANOVA	Sex (main effect)	0.2052	1.634	F (1, 74)
Two-way ANOVA	Genotype (main effect)	0.4306	0.628	F (1, 74)
Sidak's Post-test	Male Syn1Cre vs wild type	0.5827	0.9327	74
Sidak's Post-test	Female Syn1Cre vs wild type	0.9779	0.188	74
Panel b
Y-maze Spatial working memory
Type of test	Comparison	P value	Test statistic	Degrees of Freedom
Two-way ANOVA	Interaction (sex*genotype)	0.9747	0.001011	F (1, 74)
Two-way ANOVA	Sex (main effect)	0.5992	0.2786	F (1, 74)
Two-way ANOVA	Genotype (main effect)	0.2469	1.362	F (1, 74)
Sidak's Post-test	Male Syn1Cre vs wild type	0.6392	0.8478	74
Sidak's Post-test	Female Syn1Cre vs wild type	0.669	0.8028	74
Panel c
Male water maze training
Type of test	Comparison	P value	Test statistic	Degrees of Freedom
Two-way ANOVA	Time x Genotype	0.3135	1.175	F (8, 342)
Two-way ANOVA	Time (main effect)	0.0002	3.891	F (8, 342)
Two-way ANOVA	Genotype (main effect)	<0,0001	40.15	F (1, 342)
Sidak's Post-test	Trial 1 Male Syn1Cre vs wild type	0.9994	0.5837	342
Sidak's Post-test	Trial 2 Male Syn1Cre vs wild type	0.9889	0.8548	342
Sidak's Post-test	Trial 3 Male Syn1Cre vs wild type	0.6194	1.641	342
Sidak's Post-test	Trial 4 Male Syn1Cre vs wild type	0.7413	1.481	342
Sidak's Post-test	Trial 5 Male Syn1Cre vs wild type	0.132	2.43	342
Sidak's Post-test	Trial 6 Male Syn1Cre vs wild type	0.3703	1.966	342
Sidak's Post-test	Trial 7 Male Syn1Cre vs wild type	0.0032	3.608	342
Sidak's Post-test	Trial 8 Male Syn1Cre vs wild type	0.0198	3.083	342
Sidak's Post-test	Trial 9 Male Syn1Cre vs wild type	0.0077	3.361	342
Panel d
Female water maze training
Type of test	Comparison	P value	Test statistic	Degrees of Freedom
Two-way repeated measures ANOVA	Time x Genotype	0.4353	1.011	F (11, 456)
Two-way repeated measures ANOVA	Time (main effect)	<0,0001	4.972	F (11, 456)
Two-way repeated measures ANOVA	Genotype (main effect)	0.2011	1.639	F (1, 456)
Sidak's Post-test	Trial 1 Female Syn1Cre vs wild type	0.9962	0.8936	456
Sidak's Post-test	Trial 2 Female Syn1Cre vs wild type	0.9891	1.008	456
Sidak's Post-test	Trial 3 Female Syn1Cre vs wild type	>0,9999	0.00487	456
Sidak's Post-test	Trial 4 Female Syn1Cre vs wild type	0.9997	0.6963	456
Sidak's Post-test	Trial 5 Female Syn1Cre vs wild type	0.9989	0.7864	456
Sidak's Post-test	Trial 6 Female Syn1Cre vs wild type	>0,9999	0.4245	456
Sidak's Post-test	Trial 7 Female Syn1Cre vs wild type	0.5122	1.9	456
Sidak's Post-test	Trial 8 Female Syn1Cre vs wild type	0.9666	1.16	456
Sidak's Post-test	Trial 9 Female Syn1Cre vs wild type	>0,9999	0.4245	456
Sidak's Post-test	Trial 10 Male Syn1Cre vs wild type	0.355	2.104	456
Sidak's Post-test	Trial 11 Male Syn1Cre vs wild type	>0,9999	0.263	456
Sidak's Post-test	Trial 12 Male Syn1Cre vs wild type	>0,9999	0.1721	456
Panel e
Probe trial male target occupancy
Type of test	Comparison	P value	Test statistic	Degrees of Freedom
Two-way ANOVA	Interaction (sex*genotype)	0.0154	6.157	F (1, 74)
Two-way ANOVA	Quadrant (main effect)	0.1828	1.808	F (1, 74)
Two-way ANOVA	Genotype (main effect)	0.2186	1.539	F (1, 74)
Sidak's Post-test	Non-target Syn1Cre vs wild type	0.6196	0.8772	74
Sidak's Post-test	Target Syn1Cre vs wild type	0.0206	2.632	74
Panel f
Probe trial female target occupancy
Type of test	Comparison	P value	Test statistic	Degrees of Freedom
Two-way ANOVA	Interaction (sex*genotype)	0.686	0.1647	F (1, 76)
Two-way ANOVA	Quadrant (main effect)	0.825	0.04923	F (1, 76)
Two-way ANOVA	Genotype (main effect)	0.8401	0.04099	F (1, 76)
Sidak's Post-test	Non-target Syn1Cre vs wild type	0.987	0.1438	76
Sidak's Post-test	Target Syn1Cre vs wild type	0.89	0.4301	76
Panel g
Probe trial platform crossings
Type of test	Comparison	P value	Test statistic	Degrees of Freedom
Two-way ANOVA	Interaction (sex*genotype)	0.0434	4.222	F (1, 74)
Two-way ANOVA	Sex (main effect)	0.8955	0.01738	F (1, 74)
Two-way ANOVA	Genotype (main effect)	0.0189	5.761	F (1, 74)
Sidak's Post-test	Male Syn1Cre vs wild type	0.0053	3.11	74
Sidak's Post-test	Female Syn1Cre vs wild type	0.9621	0.2475	74
Panel h
Cued trial latency to platform
Type of test	Comparison	P value	Test statistic	Degrees of Freedom
Two-way ANOVA	Interaction (sex*genotype)	0.0327	4.733	F (1, 75)
Two-way ANOVA	Sex (main effect)	0.161	2.004	F (1, 75)
Two-way ANOVA	Genotype (main effect)	0.0097	7.047	F (1, 75)
Sidak's Post-test	Male Syn1Cre vs wild type	0.0022	3.394	75
Sidak's Post-test	Female Syn1Cre vs wild type	0.9293	0.3409	75
Cre transgene triggers increased hGH expression leading to a sex-specific reduction in body size of male Syn1Cre mice				F(df numerator, df denominator)
		Multiplicity adjusted P value reported for Post-tests
Panel a
Body weight
Type of test	Comparison	P value	Test statistic	Degrees of Freedom
Two-way ANOVA	Interaction (sex*genotype)	0.0317	6.048	F (1, 11)
Two-way ANOVA	Sex (main effect)	0.0062	11.4	F (1, 11)
Two-way ANOVA	Genotype (main effect)	0.066	4.164	F (1, 11)
Sidak's Post-test	Male Syn1Cre vs wild type	0.0138	3.312	11
Sidak's Post-test	Female Syn1Cre vs wild type	0.9519	0.2853	11
Panel b
Femur length
Type of test	Comparison	P value	Test statistic	Degrees of Freedom
Two-way ANOVA	Interaction (sex*genotype)	0.0448	5.127	F (1, 11)
Two-way ANOVA	Sex (main effect)	0.1609	2.26	F (1, 11)
Two-way ANOVA	Genotype (main effect)	0.0279	6.408	F (1, 11)
Sidak's Post-test	Male Syn1Cre vs wild type	0.0094	3.529	11
Sidak's Post-test	Female Syn1Cre vs wild type	0.9801	0.182	11
Panel c
Hypothalamus hGH expression
Type of test	Comparison	P value	Test statistic	Degrees of Freedom
Two-way ANOVA	Interaction (sex*genotype)	0.6988	0.1578	F (1, 11)
Two-way ANOVA	Sex (main effect)	0.699	0.1575	F (1, 11)
Two-way ANOVA	Genotype (main effect)	<0,0001	36.16	F (1, 11)
Sidak's Post-test	Male Syn1Cre vs wild type	0.0033	4.133	11
Sidak's Post-test	Female Syn1Cre vs wild type	0.0022	4.368	11
Panel d
Hypothalamus Ghrh expression
Type of test	Comparison	P value	Test statistic	Degrees of Freedom
Two-way ANOVA	Interaction (sex*genotype)	0.5302	0.4201	F (1, 11)
Two-way ANOVA	Sex (main effect)	0.1395	2.537	F (1, 11)
Two-way ANOVA	Genotype (main effect)	0.5441	0.3918	F (1, 11)
Sidak's Post-test	Male Syn1Cre vs wild type	0.9998	0.01636	11
Sidak's Post-test	Female Syn1Cre vs wild type	0.6446	0.8682	11
Panel e
Hypothalamus Cish expression
Type of test	Comparison	P value	Test statistic	Degrees of Freedom
Two-way ANOVA	Interaction (sex*genotype)	0.9781	0.0007886	F (1, 11)
Two-way ANOVA	Sex (main effect)	0.0439	5.174	F (1, 11)
Two-way ANOVA	Genotype (main effect)	0.0485	4.922	F (1, 11)
Sidak's Post-test	Male Syn1Cre vs wild type	0.2522	1.612	11
Sidak's Post-test	Female Syn1Cre vs wild type	0.2844	1.531	11
Panel f
Liver CD36 expression
Type of test	Comparison	P value	Test statistic	Degrees of Freedom
Two-way ANOVA	Interaction (sex*genotype)	0.5222	0.437	F (1, 11)
Two-way ANOVA	Sex (main effect)	0.725	0.1303	F (1, 11)
Two-way ANOVA	Genotype (main effect)	0.3993	0.769	F (1, 11)
Sidak's Post-test	Male Syn1Cre vs wild type	0.4841	1.132	11
Sidak's Post-test	Female Syn1Cre vs wild type	0.9869	0.1471	11
Panel g
Liver Igf1 expression
Type of test	Comparison	P value	Test statistic	Degrees of Freedom
Two-way ANOVA	Interaction (sex*genotype)	0.0114	9.193	F (1, 11)
Two-way ANOVA	Sex (main effect)	<0,0001	58.59	F (1, 11)
Two-way ANOVA	Genotype (main effect)	0.0009	20.01	F (1, 11)
Sidak's Post-test	Male Syn1Cre vs wild type	0.0004	5.524	11
Sidak's Post-test	Female Syn1Cre vs wild type	0.5738	0.9822	11
Effect of Syn1Cre expression on peripheral metabolic health outcomes				F(df numerator, df denominator)
		Multiplicity adjusted P value reported for Post-tests
Panel a
Male glucose tolerance test
Type of test	Comparison	P value	Test statistic	Degrees of Freedom
Two-sided t test	AUC male Syn1Cre vs wild type	0.6678	0.4338	28
Panel b
Female glucose tolerance test
Type of test	Comparison	P value	Test statistic	Degrees of Freedom
Two-sided t test	AUC female Syn1Cre vs wild type	0.236	1.211	28
Panel c
Male insulin tolerance test
Type of test	Comparison	P value	Test statistic	Difference in means
Mann Whitney test	AUC male Syn1Cre vs wild type	0.3245	88	-27
Panel d
Female insulin tolerance test
Type of test	Comparison	P value	Test statistic	Degrees of Freedom
Two-sided t test	AUC female Syn1Cre vs wild type	0.357	0.9366	28
Panel e
Male day-time energy expenditure
Type of test	Comparison	P value	Test statistic	Degrees of Freedom
Simple linear regression	Slopes of male Syn1Cre vs wild type	0.1347	2.573	Dfn=1, Dfd=12
Simple linear regression	Intercepts of male Syn1Cre vs wild type	0.8695	0.02809	Dfn=1, Dfd=13
Panel f
Female day-time energy expenditure
Type of test	Comparison	P value	Test statistic	Degrees of Freedom
Simple linear regression	Slopes of female Syn1Cre vs wild type	0.8933	0.01844	Dfn=1, Dfd=11
Simple linear regression	Intercepts of female Syn1Cre vs wild type	0.5476	0.3829	Dfn=1, Dfd=12
Panel g
Male Circadian activity
Type of test	Comparison	P value	Test statistic	Degrees of Freedom
Two-way repeated measures ANOVA	Time x Genotype	0.0055	1.973	F (23, 322)
Two-way repeated measures ANOVA	Time (main effect)	<0,0001	17.48	F (23, 322)
Two-way repeated measures ANOVA	Genotype (main effect)	0.6098	0.2725	F (1, 14)
Two-way repeated measures ANOVA	Subject	<0,0001	19.73	F (14, 322)
Sidak's Post-test	Zeitgeber 1 - Syn1Cre vs wild type	>0,9999	0.3948	336
Sidak's Post-test	Zeitgeber 2 - Syn1Cre vs wild type	>0,9999	0.3065	336
Sidak's Post-test	Zeitgeber 3 - Syn1Cre vs wild type	>0,9999	0.07671	336
Sidak's Post-test	Zeitgeber 4 - Syn1Cre vs wild type	>0,9999	0.6283	336
Sidak's Post-test	Zeitgeber 5 - Syn1Cre vs wild type	>0,9999	0.104	336
Sidak's Post-test	Zeitgeber 6 - Syn1Cre vs wild type	0.9996	1.081	336
Sidak's Post-test	Zeitgeber 7 - Syn1Cre vs wild type	>0,9999	0.6102	336
Sidak's Post-test	Zeitgeber 8 - Syn1Cre vs wild type	>0,9999	0.3351	336
Sidak's Post-test	Zeitgeber 9 - Syn1Cre vs wild type	>0,9999	0.265	336
Sidak's Post-test	Zeitgeber 10 - Syn1Cre vs wild type	>0,9999	0.08174	336
Sidak's Post-test	Zeitgeber 11 - Syn1Cre vs wild type	>0,9999	0.2001	336
Sidak's Post-test	Zeitgeber 12 - Syn1Cre vs wild type	>0,9999	0.09916	336
Sidak's Post-test	Zeitgeber 13 - Syn1Cre vs wild type	0.9972	1.237	336
Sidak's Post-test	Zeitgeber 14 - Syn1Cre vs wild type	0.999	1.153	336
Sidak's Post-test	Zeitgeber 15 - Syn1Cre vs wild type	>0,9999	0.1464	336
Sidak's Post-test	Zeitgeber 16 - Syn1Cre vs wild type	>0,9999	0.05698	336
Sidak's Post-test	Zeitgeber 17 - Syn1Cre vs wild type	0.0701	2.987	336
Sidak's Post-test	Zeitgeber 18 - Syn1Cre vs wild type	0.0219	3.343	336
Sidak's Post-test	Zeitgeber 19 - Syn1Cre vs wild type	>0,9999	0.4996	336
Sidak's Post-test	Zeitgeber 20 - Syn1Cre vs wild type	>0,9999	0.8643	336
Sidak's Post-test	Zeitgeber 21 - Syn1Cre vs wild type	>0,9999	0.3233	336
Sidak's Post-test	Zeitgeber 22 - Syn1Cre vs wild type	0.9962	1.264	336
Sidak's Post-test	Zeitgeber 23 - Syn1Cre vs wild type	>0,9999	0.4809	336
Sidak's Post-test	Zeitgeber 24 - Syn1Cre vs wild type	>0,9999	0.3855	336
Panel h
Female Circadian activity
Type of test	Comparison	P value	Test statistic	Degrees of Freedom
Two-way repeated measures ANOVA	Time x Genotype	0.9613	0.5377	F (23, 299)
Two-way repeated measures ANOVA	Time (main effect)	<0,0001	23.42	F (23, 299)
Two-way repeated measures ANOVA	Genotype (main effect)	0.7812	0.08044	F (1, 13)
Two-way repeated measures ANOVA	Subject	<0,0001	14.13	F (13, 299)
Sidak's Post-test	Zeitgeber 1 - Syn1Cre vs wild type	>0,9999	0.3904	312
Sidak's Post-test	Zeitgeber 2 - Syn1Cre vs wild type	>0,9999	0.4074	312
Sidak's Post-test	Zeitgeber 3 - Syn1Cre vs wild type	>0,9999	0.657	312
Sidak's Post-test	Zeitgeber 4 - Syn1Cre vs wild type	>0,9999	0.5673	312
Sidak's Post-test	Zeitgeber 5 - Syn1Cre vs wild type	>0,9999	0.03321	312
Sidak's Post-test	Zeitgeber 6 - Syn1Cre vs wild type	>0,9999	0.9022	312
Sidak's Post-test	Zeitgeber 7 - Syn1Cre vs wild type	>0,9999	0.09316	312
Sidak's Post-test	Zeitgeber 8 - Syn1Cre vs wild type	>0,9999	0.01183	312
Sidak's Post-test	Zeitgeber 9 - Syn1Cre vs wild type	>0,9999	0.06576	312
Sidak's Post-test	Zeitgeber 10 - Syn1Cre vs wild type	>0,9999	0.4261	312
Sidak's Post-test	Zeitgeber 11 - Syn1Cre vs wild type	>0,9999	0.2759	312
Sidak's Post-test	Zeitgeber 12 - Syn1Cre vs wild type	>0,9999	0.6653	312
Sidak's Post-test	Zeitgeber 13 - Syn1Cre vs wild type	>0,9999	0.7313	312
Sidak's Post-test	Zeitgeber 14 - Syn1Cre vs wild type	0.9749	1.471	312
Sidak's Post-test	Zeitgeber 15 - Syn1Cre vs wild type	0.9999	1.016	312
Sidak's Post-test	Zeitgeber 16 - Syn1Cre vs wild type	>0,9999	0.5212	312
Sidak's Post-test	Zeitgeber 17 - Syn1Cre vs wild type	>0,9999	0.1829	312
Sidak's Post-test	Zeitgeber 18 - Syn1Cre vs wild type	>0,9999	0.8506	312
Sidak's Post-test	Zeitgeber 19 - Syn1Cre vs wild type	>0,9999	0.1494	312
Sidak's Post-test	Zeitgeber 20 - Syn1Cre vs wild type	>0,9999	0.3767	312
Sidak's Post-test	Zeitgeber 21 - Syn1Cre vs wild type	>0,9999	0.7473	312
Sidak's Post-test	Zeitgeber 22 - Syn1Cre vs wild type	>0,9999	0.6182	312
Sidak's Post-test	Zeitgeber 23 - Syn1Cre vs wild type	>0,9999	0.5132	312
Sidak's Post-test	Zeitgeber 24 - Syn1Cre vs wild type	>0,9999	0.01012	312
Additional outcome measures from memory tasts				F(df numerator, df denominator)
		Multiplicity adjusted P value reported for Post-tests
Panel a
Water maze probe trial swim path
Type of test	Comparison	P value	Test statistic	Degrees of Freedom
Two-way ANOVA	Interaction (sex*genotype)	0.6972	0.1526	F (1, 75)
Two-way ANOVA	Sex (main effect)	0.0002	15.76	F (1, 75)
Two-way ANOVA	Genotype (main effect)	<0,0001	33.23	F (1, 75)
Sidak's Post-test	Male Syn1Cre vs wild type	<0,0001	4.324	75
Sidak's Post-test	Female Syn1Cre vs wild type	0.0005	3.825	75
Panel b
Water maze cued trial swim path
Type of test	Comparison	P value	Test statistic	Degrees of Freedom
Two-way ANOVA	Interaction (sex*genotype)	0.5511	0.3589	F (1, 69)
Two-way ANOVA	Sex (main effect)	0.8559	0.03322	F (1, 69)
Two-way ANOVA	Genotype (main effect)	0.0726	3.324	F (1, 69)
Sidak's Post-test	Male Syn1Cre vs wild type	0.6156	0.8835	69
Sidak's Post-test	Female Syn1Cre vs wild type	0.1856	1.68	69
Panel c
Water maze probe trial swim speed
Type of test	Comparison	P value	Test statistic	Degrees of Freedom
Two-way ANOVA	Interaction (sex*genotype)	0.6975	0.1523	F (1, 75)
Two-way ANOVA	Sex (main effect)	0.0002	15.77	F (1, 75)
Two-way ANOVA	Genotype (main effect)	<0,0001	33.23	F (1, 75)
Sidak's Post-test	Male Syn1Cre vs wild type	<0,0001	4.324	75
Sidak's Post-test	Female Syn1Cre vs wild type	0.0005	3.825	75
Panel d
Water maze cued trial swim speed
Type of test	Comparison	P value	Test statistic	Degrees of Freedom
Two-way ANOVA	Interaction (sex*genotype)	0.2404	1.403	F (1, 69)
Two-way ANOVA	Sex (main effect)	0.0756	3.255	F (1, 69)
Two-way ANOVA	Genotype (main effect)	<0,0001	18.57	F (1, 69)
Sidak's Post-test	Male Syn1Cre vs wild type	0.0004	3.965	69
Sidak's Post-test	Female Syn1Cre vs wild type	0.0663	2.167	69
Panel e
Y-maze Global path
Type of test	Comparison	P value	Test statistic	Degrees of Freedom
Two-way ANOVA	Interaction (sex*genotype)	0.34	0.9222	F (1, 74)
Two-way ANOVA	Sex (main effect)	0.1016	2.749	F (1, 74)
Two-way ANOVA	Genotype (main effect)	0.2121	1.584	F (1, 74)
Sidak's Post-test	Male Syn1Cre vs wild type	0.2272	1.569	74
Sidak's Post-test	Female Syn1Cre vs wild type	0.9723	0.211	74
Panel f
Y-maze Global speed
Type of test	Comparison	P value	Test statistic	Degrees of Freedom
Two-way ANOVA	Interaction (sex*genotype)	0.34	0.9221	F (1, 74)
Two-way ANOVA	Sex (main effect)	0.1023	2.737	F (1, 74)
Two-way ANOVA	Genotype (main effect)	0.2128	1.58	F (1, 74)
Sidak's Post-test	Male Syn1Cre vs wild type	0.2277	1.568	74
Sidak's Post-test	Female Syn1Cre vs wild type	0.9726	0.2097	74
Ct values for Cre and Cre-hGH in the hypothalamus of Syn1Cre mice				F(df numerator, df denominator)
		Multiplicity adjusted P value reported for Post-tests
Panel a
Hypothalamus Cre
Type of test	Comparison	P value	Test statistic	Degrees of Freedom
Two-way ANOVA	Interaction (sex*genotype)	0.8458	0.04122	F (1, 6)
Two-way ANOVA	Sex (main effect)	0.7209	0.1403	F (1, 6)
Two-way ANOVA	Genotype (main effect)	<0,0001	367.3	F (1, 6)
Sidak's Post-test	Male Syn1Cre vs wild type	<0,0001	16.14	6
Sidak's Post-test	Female Syn1Cre vs wild type	<0,0001	11.85	6
Panel b
Hypothalamus Cre-hGH
Type of test	Comparison	P value	Test statistic	Degrees of Freedom
Two-way ANOVA	Interaction (sex*genotype)	0.653	0.2204	F (1, 7)
Two-way ANOVA	Sex (main effect)	0.5799	0.3367	F (1, 7)
Two-way ANOVA	Genotype (main effect)	<0,0001	154.1	F (1, 7)
Sidak's Post-test	Male Syn1Cre vs wild type	<0,0001	11.68	7
Sidak's Post-test	Female Syn1Cre vs wild type	0.0004	7.161	7
Additional metabolic measures of Syn1Cre mice				F(df numerator, df denominator)
		Multiplicity adjusted P value reported for Post-tests
Panel a
Fat composition
Type of test	Comparison	P value	Test statistic	Degrees of Freedom
Two-way ANOVA	Interaction (sex*genotype)	0.5001	0.4607	F (1, 56)
Two-way ANOVA	Sex (main effect)	0.0015	11.2	F (1, 56)
Two-way ANOVA	Genotype (main effect)	0.1637	1.992	F (1, 56)
Sidak's Post-test	Male Syn1Cre vs wild type	0.2691	1.478	56
Sidak's Post-test	Female Syn1Cre vs wild type	0.8452	0.518	56
Panel b
Male night-time energy expenditure
Type of test	Comparison	P value	Test statistic	Degrees of Freedom
Simple linear regression	Slopes of male Syn1Cre vs wild type	0.5359	0.4062	Dfn=1, Dfd=12
Simple linear regression	Intercepts of male Syn1Cre vs wild type	0.6871	0.1697	Dfn=1, Dfd=13
Panel c
Female night-time energy expenditure
Type of test	Comparison	P value	Test statistic	Degrees of Freedom
Simple linear regression	Slopes of male Syn1Cre vs wild type	0.7754	0.08551	Dfn=1, Dfd=11
Simple linear regression	Intercepts of male Syn1Cre vs wild type	0.4636	0.5733	Dfn=1, Dfd=12
Panel d
Male respiratory exchange ratio
Type of test	Comparison	P value	Test statistic	Degrees of Freedom
Two-way ANOVA	Interaction (Phase*genotype)	0.5807	0.3124	F (1, 28)
Two-way ANOVA	Phase (main effect)	<0,0001	117.4	F (1, 28)
Two-way ANOVA	Genotype (main effect)	0.6753	0.1792	F (1, 28)
Sidak's Post-test	Male Syn1Cre vs wild type	0.9943	0.09585	28
Sidak's Post-test	Female Syn1Cre vs wild type	0.743	0.6946	28
Panel e
Female respiratory exchange ratio
Type of test	Comparison	P value	Test statistic	Degrees of Freedom
Two-way ANOVA	Interaction (Phase*genotype)	0.826	0.04937	F (1, 24)
Two-way ANOVA	Phase (main effect)	<0,0001	114.3	F (1, 24)
Two-way ANOVA	Genotype (main effect)	0.1032	2.87	F (1, 24)
Sidak's Post-test	Male Syn1Cre vs wild type	0.5217	1.041	24
Sidak's Post-test	Female Syn1Cre vs wild type	0.3407	1.355	24
