# Supplementary material for: Sex-specific effects of Cre expression in Syn1Cre mice
Source: Sci Rep. 2023 Jun 20;13:10037. doi: 10.1038/s41598-023-37029-9 (PMC10281999; doi:10.1038/s41598-023-37029-9)
Supplement: Supplementary file 3 — Supplementary Table S2. [file 41598_2023_37029_MOESM3_ESM.xlsx]

## Sheet: Primers
Genotyping Primers
Primers for	Forward sequecne	Reverse Sequence
PCR - Syn1Cre	5´- CCC AAG AAG AAG AGG AAG GTG TCC -3	5´- CCC AGA AAT GCC AGA TTA CG-3´	Band at 506 bp
Q-RT-PCR primers
Name	Type	Sequence
B2M_For	Sybr	TTCTGGTGCTTGTCTCACTGA
B2M_Rev	Sybr	CAGTATGTTCGGCTTCCCATTC
Cre_For	Sybr	GCGGTCTGGCAGTAAAAACTATC
Cre_Rev	Sybr	GTGAAACAGCATTGCTGTCACTT
hGH_For	Sybr	CCAGGAGTTTGAAGAAGCCT
hGH_Rev	Sybr	GGAGGTCATAGACGTTGCTGT
Cre-hGH_For	Sybr	CTATATCCGTAACCTGGATAGTG
Cre-hGH_Rev	Sybr	AGGCTTCTTCAAACTCCTGG
Ghrh_For	Sybr	GCAGAACCTCAATCGGAGAG
Ghrh_Rev	Sybr	TGGTGAGGATGAGGATCACA
Cish_For	Sybr	AAGGTGCTAGACCCTGA
Cish_Rev	Sybr	CTCGCTGGCTGTAATAGAA
Igf1_For	Sybr	TTTTACTTCAACAAGCCCACAGG
Igf1_Rev	Sybr	AGGTGCCCTCCGAATGC
CD36_For	Sybr	TGCATGAATTAGAACCGGGCCA
CD36_Rev	Sybr	AGCTCCAGCAATGAGCCCAC
